# Supplementary material for: Risk and Protective Factors Associated with Non-Suicidal Self-Injury in Sexual and Gender Minority Individuals: A Scoping Review
Source: Eur J Investig Health Psychol Educ. 2026 Jun 25;16(7):86. doi: 10.3390/ejihpe16070086 (PMC13408681; doi:10.3390/ejihpe16070086)
Supplement: Supplementary file 1 [file ejihpe-16-00086-s001.zip]

Archive with 1 entries (1 files):
- ejihpe-4299992-supplementary.pdf
